# Supplementary material for: Single-cell RNA sequencing of adult mouse testes
Source: Sci Data. 2018 Sep 11;5:180192. doi: 10.1038/sdata.2018.192 (PMC6132189; doi:10.1038/sdata.2018.192)
Supplement: Supplementary file 1 [file sdata2018192-isa1.zip]

Archive with 3 entries (3 files):
- i_Investigation.txt
- s_study_Lukassen.txt
- a_assay_Lukassen.txt
