# Supplementary material for: Single-cell RNA sequencing of adult mouse testes
Source: Sci Data. 2018 Sep 11;5:180192. doi: 10.1038/sdata.2018.192 (PMC6132189; doi:10.1038/sdata.2018.192)
Supplement: Supplementary file 1 [file sdata2018192-isa1.zip › i_Investigation.txt]

# Investigation File generated for Scientific Data with Investigation File Authoring Tool version 0.1.0 on 06/08/2018 - This metadata file is CC0
ONTOLOGY SOURCE REFERENCE
Term Source Name	NCBITAXON	UBERON	UO	OBI	EFO	ERO
Term Source File	http://data.bioontology.org/ontologies/NCBITAXON	http://data.bioontology.org/ontologies/UBERON	http://data.bioontology.org/ontologies/UO	http://data.bioontology.org/ontologies/OBI	http://data.bioontology.org/ontologies/EFO	http://data.bioontology.org/ontologies/ERO
Term Source Version	2016AB	releases/2014-06-15	unknown	2014-08-18	2.98	2013-08-02
Term Source Description	National Center for Biotechnology Information (NCBI) Organismal Classification	Uber Anatomy Ontology	Units of Measurement Ontology	Ontology for Biomedical Investigations	Experimental Factor Ontology	Eagle-I Research Resource Ontology
INVESTIGATION
Investigation Identifier
Investigation Title
Investigation Description
Investigation Submission Date
Investigation Public Release Date
INVESTIGATION PUBLICATIONS
Investigation PubMed ID
Investigation Publication DOI
Investigation Publication Author List
Investigation Publication Title
Investigation Publication Status
Investigation Publication Status Term Accession Number
Investigation Publication Status Term Source REF
INVESTIGATION CONTACTS
Investigation Person Last Name
Investigation Person Mid Initials
Investigation Person First Name
Investigation Person Address
Investigation Person Phone
Investigation Person Fax
Investigation Person Email
Investigation Person Affiliation
Investigation Person Roles
Investigation Person Roles Term Accession Number
Investigation Person Roles Term Source REF
STUDY
Study Identifier	10.1038/sdata.2018.192
Study Title	Single-cell RNA sequencing of adult mouse testes
Study Submission Date	17/04/2018
Study Public Release Date	11/09/2018
Study Description	http://www.nature.com/articles/sdata2018192#abstract
Study File Name	s_study_Lukassen.txt
Comment[Subject Keywords]	///;//;///;////
Comment[Manuscript Licence]	CC BY-4.0
Comment[Experimental Metadata Licence]	CC0
Comment[Supplementary Information File Name]	
Comment[Supplementary Information File Type]	x-zip-compressed
Comment[Supplementary Information File URL]	http://www.nature.com/articles/sdata2018192#supplementary-information
Comment[Data Repository]	NCBI Sequence Read Archive;Gene Expression Omnibus;figshare
Comment[Data Record Accession]	SRP119327;GSE104556;doi:10.6084/m9.figshare.c.4119713
Comment[Data Record URI]	http://identifiers.org/ncbi/insdc.sra:SRP119327;http://identifiers.org/geo:GSE104556;https://doi.org/10.6084/m9.figshare.c.4119713
STUDY DESIGN DESCRIPTORS
Study Design Type	transcription profiling by high throughput sequencing design	replicate design
Study Design Type Term Accession Number	OBI:0001239	OBI:0500018
Study Design Type Term Source REF	OBI	OBI
STUDY PUBLICATIONS
Study PubMed ID	""
Study Publication DOI	doi:10.1038/s41598-018-24725-0
Study Publication Author List	""
Study Publication Title	""
Study Publication Status	published
Study Publication Status Term Accession Number	
Study Publication Status Term Source REF	
STUDY FACTORS
Study Factor Name	biological replicate
Study Factor Type	biological replicate
Study Factor Type Term Accession Number	http://www.ebi.ac.uk/efo/EFO_0002091
Study Factor Type Term Source REF	EFO
STUDY ASSAYS
Study Assay Measurement Type	transcription profiling assay
Study Assay Measurement Type Term Accession Number	OBI:0000424
Study Assay Measurement Type Term Source REF	OBI
Study Assay Technology Type	RNA sequencing
Study Assay Technology Type Term Accession Number	OBI:0001177
Study Assay Technology Type Term Source REF	OBI
Study Assay Technology Platform	""
Study Assay File Name	a_assay_Lukassen.txt
STUDY PROTOCOLS
Study Protocol Name	Animals used	Preparation of cell suspensions	Single-cell library preparation and sequencing	Primary single-cell data analysis	Quality control	Pseudotime analysis	Cell type assignment
Study Protocol Type	specimen collection	sample preparation for assay	RNA sequencing	data transformation	quality control	data analysis	data analysis
Study Protocol Type Term Accession Number	OBI:0000659	OBI:0000073	OBI:0001177	OBI:0200000	ERO:0001219	ERO:0001309	ERO:0001309
Study Protocol Type Term Source REF	ERO	OBI	OBI	ERO	ERO	ERO	ERO
Study Protocol Description							
Study Protocol URI	""	""	""	""	""	""	""
Study Protocol Version							
Study Protocol Parameters Name	""	""	instrument; manufacturer	""	""	""	""
Study Protocol Parameters Name Term Accession Number	""	""	""	""	""	""	""
Study Protocol Parameters Name Term Source REF	""	""	""	""	""	""	""
Study Protocol Components Name	""	""	""	""	""	""	""
Study Protocol Components Type	""	""	""	""	""	""	""
Study Protocol Components Type Term Accession Number	""	""	""	""	""	""	""
Study Protocol Components Type Term Source REF	""	""	""	""	""	""	""
STUDY CONTACTS
Study Person Last Name	Lukassen	Bosch	Ekici	Winterpacht
Study Person First Name	Soeren	Elisabeth	Arif B.	Andreas
Study Person Mid Initials				
Study Person Email	soeren.lukassen@gmail.com	""	""	""
Study Person Phone				
Study Person Fax				
Study Person Address				
Study Person Affiliation	Institute of Human Genetics, Friedrich-Alexander-Universität Erlangen-Nürnberg, Schwabachanlage 10, 91054 Erlangen, Germany	Institute of Human Genetics, Friedrich-Alexander-Universität Erlangen-Nürnberg, Schwabachanlage 10, 91054 Erlangen, Germany	Institute of Human Genetics, Friedrich-Alexander-Universität Erlangen-Nürnberg, Schwabachanlage 10, 91054 Erlangen, Germany	Institute of Human Genetics, Friedrich-Alexander-Universität Erlangen-Nürnberg, Schwabachanlage 10, 91054 Erlangen, Germany
Study Person Roles				
Study Person Roles Term Accession Number				
Study Person Roles Term Source REF				
Comment[Study Person ORCID]	0000-0001-7045-6327	0000-0002-4952-2016	0000-0001-6099-7066	
Comment[Funder]				
Comment[FundRef ID]				
Comment[Funder Term Source REF]				
Comment[Grant Identifier]				
