# Supplementary material for: Single-cell RNA sequencing of adult mouse testes
Source: Sci Data. 2018 Sep 11;5:180192. doi: 10.1038/sdata.2018.192 (PMC6132189; doi:10.1038/sdata.2018.192)
Supplement: Supplementary file 1 [file sdata2018192-isa1.zip › s_study_Lukassen.txt]

Source Name	Characteristics[organism]	Term Source REF	Term Accession Number	Characteristics[organism part]	Term Source REF	Term Accession Number	Characteristics[age]	Unit	Term Source REF	Term Accession Number	Protocol REF	Protocol REF	Sample Name	Factor Value[biological replicate]
Charles River Laboratories C57BL/6J mouse	Mus musculus	NCBITAXON	NCBITaxon:10090	testis	UBERON	UBERON:0000473	8	week	UO	UO:0000034	Animals used	Preparation of cell suspensions	mouse1	1
Charles River Laboratories C57BL/6J mouse	Mus musculus	NCBITAXON	NCBITaxon:10090	testis	UBERON	UBERON:0000473	8	week	UO	UO:0000034	Animals used	Preparation of cell suspensions	mouse2	2
