# Supplementary material for: Single-cell RNA sequencing of adult mouse testes
Source: Sci Data. 2018 Sep 11;5:180192. doi: 10.1038/sdata.2018.192 (PMC6132189; doi:10.1038/sdata.2018.192)
Supplement: Supplementary file 1 [file sdata2018192-isa1.zip › a_assay_Lukassen.txt]

Sample Name	Protocol REF	Parameter Value[instrument]	Parameter Value[manufacturer]	Assay Name	Raw Data File	Comment[Data Repository]	Comment[Data Record Accession]	Comment[Data Record URI]	Protocol REF	Derived Data File	Comment[Data Repository]	Comment[Data Record Accession]	Comment[Data Record URI]	Protocol REF	Protocol REF	Protocol REF	Derived Data File	Comment[Data Repository]	Comment[Data Record Accession]	Comment[Data Record URI]	Factor Value[biological replicate]
mouse1	Single-cell library preparation and sequencing	HiSeq 2500	Illumina	mouse1_scRNAseq	SRX3241532	NCBI Sequence Read Archive	SRP119327	http://identifiers.org/ncbi/insdc.sra:SRP119327	Primary single-cell data analysis	GSM2803334	Gene Expression Omnibus	GSE104556	http://identifiers.org/geo:GSE104556	Quality control	Pseudotime analysis	Cell type assignment	doi:10.6084/m9.figshare.c.4119713	figshare	doi:10.6084/m9.figshare.c.4119713	https://doi.org/10.6084/m9.figshare.c.4119713	1
mouse2	Single-cell library preparation and sequencing	HiSeq 2500	Illumina	mouse2_scRNAseq	SRX3241533	NCBI Sequence Read Archive	SRP119327	http://identifiers.org/ncbi/insdc.sra:SRP119327	Primary single-cell data analysis	GSM2803335	Gene Expression Omnibus	GSE104556	http://identifiers.org/geo:GSE104556	Quality control	Pseudotime analysis	Cell type assignment	doi:10.6084/m9.figshare.c.4119713	figshare	doi:10.6084/m9.figshare.c.4119713	https://doi.org/10.6084/m9.figshare.c.4119713	2
